# Supplementary material for: Proposing Two Local Modeling Approaches for Discriminating PGI Sunite Lamb from Other Origins Using Stable Isotopes and Machine Learning
Source: Foods. 2022 Mar 16;11(6):846. doi: 10.3390/foods11060846 (PMC8954832; doi:10.3390/foods11060846)
Supplement: Supplementary file 1 [file foods-11-00846-s001.zip]

Archive with 1 entries (1 files):
- foods-1616200-supplementary.pdf
